# Supplementary material for: A Xanthohumol-Rich Hop Extract Diminishes Endotoxin-Induced Activation of TLR4 Signaling in Human Peripheral Blood Mononuclear Cells: A Study in Healthy Women
Source: Int J Mol Sci. 2022 Oct 21;23(20):12702. doi: 10.3390/ijms232012702 (PMC9603845; doi:10.3390/ijms232012702)
Supplement: Supplementary file 1 [file ijms-23-12702-s001.zip]

Archive with 1 entries (1 files):
- ijms-1918506-supplementary.pdf
